# Supplementary material for: Family Adjustment to Hereditary Cancer Syndromes: A Systematic Review
Source: Int J Environ Res Public Health. 2022 Jan 30;19(3):1603. doi: 10.3390/ijerph19031603 (PMC8834948; doi:10.3390/ijerph19031603)
Supplement: Supplementary file 1 [file ijerph-19-01603-s001.zip]

Archive with 2 entries (2 files):
- Suplementary File 2 Table S2.pdf
- Supplementary File 1 Table S1.xlsx
