# Supplementary material for: Family Adjustment to Hereditary Cancer Syndromes: A Systematic Review
Source: Int J Environ Res Public Health. 2022 Jan 30;19(3):1603. doi: 10.3390/ijerph19031603 (PMC8834948; doi:10.3390/ijerph19031603)
Supplement: Supplementary file 1 [file ijerph-19-01603-s001.zip › Supplementary File 1 Table S1.xlsx]

## Sheet: Folha1
Reference	S1. Are there clear research questions?		1. Qualitative	1.1. Is the qualitative approach appropriate to answer the research question?	1.2. Are the qualitative data collection methods adequate to address the research question?	1.3. Are the findings adequately derived from the data?	1.4. Is the interpretation of results sufficiently substantiated by data?	1.5. Is there coherence between qualitative data sources, collection, analysis and interpretation
		S2. Do the collected data allow to address the research questions?	2. Quantitative randomized controlled trials	2.1. Is randomization appropriately performed	2.2. Are the groups comparable at baseline?	2.3. Are there complete outcome data?	2.4. Are outcome assessors blinded to the intervention provided?	2.5 Did the participants adhere to the assigned intervention?
			3. Quantitative non-randomized	3.1. Are the participants representative of the target population?	3.2. Are measurements appropriate regarding both the outcome and intervention (or exposure)?	3.3. Are there complete outcome data?	3.4. Are the confounders accounted for in the design and analysis?	3.5. During the study period, is the intervention administered (or exposure occurred) as intended?
			4. Quantitative descriptive	4.1. Is the sampling strategy relevant to address the research question?	4.2. Is the sample representative of the target population?	4.3. Are the measurements appropriate?	4.4. Is the risk of nonresponse bias low?	4.5. Is the statistical analysis appropriate to answer the research question?
			5. Mixed methods	5.1. Is there an adequate rationale for using a mixed methods design to address the research question	5.2. Are the different components of the study effectively integrated to answer the research question?	5.3. Are the outputs of the integration of qualitative and quantitative components adequately interpreted	5.4. Are divergences and inconsistencies between quantitative and qualitative results adequately addressed	5.5. Do the different components of the study adhere to the quality criteria of each tradition of the methods involved?
Ashida et al., 2009	YES	YES	4	YES	YES	YES	YES	YES
Bartle-Haring et al., 2003	YES	PARTIALLY	4	YES	NO	YES	YES	YES
den Heijer, 2011	YES	YES	3	YES	YES	YES	YES	YES
Di Prospero, 2001	YES	YES	4	YES	YES	YES	YES	CAN'T TELL
Douma et al., 2011	YES	YES	4	YES	YES	YES	YES	YES
Eliezer, 2014	NO	NO	3	YES	YES	NO	YES	YES
Hamann et al., 2008	YES	YES	4	YES	YES	YES	YES	YES
Katapodi et al., 2011	YES	YES	4		YES	YES	YES	YES
Koehly et al., 2008	YES	YES	4	YES	YES	YES	YES	YES
Lodder et al., 2001	YES	YES	3	YES	YES	YES	CAN'T TELL	YES
Manne et al., 2004	YES	YES	3	YES	YES	YES	NO	YES
Mauer et al., 2015	YES	YES	4	YES	YES	NO	YES	YES
Mays et al., 2014	YES	YES	4	YES	YES	YES	YES	YES
McInerney-Leo et al., 2005	YES	YES	4	YES	YES	YES	NO	YES
Mendes & Sousa, 2012	YES	YES	1	YES	YES	YES	YES	YES
Metcalfe et al., 2002	YES	YES	4	YES	YES	YES	YES	YES
Milhabet et al., 2013	YES	YES	3	YES	YES	YES	NO	YES
Mireskandari et al., 2006	YES	YES	1	YES	YES	YES	YES	YES
Mireskandari et al., 2007	YES	YES	4	YES	YES	YES	YES	YES
Murakami, 2003	YES	YES	1	YES	YES	YES	YES	YES
Norris et al., 2009	YES	YES	1	YES	YES	YES	YES	YES
Patenaude, 2013	YES	YES	4	YES	YES	YES	YES	YES
Peterson, 2003	YES	YES	1	YES	YES	YES	YES	YES
Puski, 2018	YES	YES	1	YES	YES	YES	YES	YES
Shapira, 2017	YES	YES	3	YES	YES	YES	YES	YES
Smith et al., 1999	YES	YES	4	YES	YES	YES	YES	YES
Van Oostrom et al., 2007a	YES	YES	4	YES	YES	YES	YES	YES
Van Oostrom et al., 2007b	YES	YES	4	YES	YES	YES	YES	YES
Watts et al., 2011	YES	YES	4	YES	YES	YES	YES	YES
Wylie et al., 2003	YES	YES	4	YES	YES	YES	YES	YES
